# Supplementary material for: Effect of HVEM/CD160 Variations on the Clear Cell Renal Carcinoma Risk and Overall Survival
Source: Int J Mol Sci. 2024 Jun 22;25(13):6860. doi: 10.3390/ijms25136860 (PMC11241222; doi:10.3390/ijms25136860)
Supplement: Supplementary file 1 [file ijms-25-06860-s001.zip]

Archive with 1 entries (1 files):
- ijms-3055653-supplementary.pdf
